# Supplementary material for: Does Salt Form Matter? A Pilot Randomized, Double-Blind, Crossover Pharmacokinetic Comparison of Crystalline and Regular Glucosamine Sulfate in Healthy Volunteers
Source: Nutrients. 2025 Jul 30;17(15):2491. doi: 10.3390/nu17152491 (PMC12348100; doi:10.3390/nu17152491)
Supplement: Supplementary file 1 [file nutrients-17-02491-s001.zip]

Archive with 1 entries (1 files):
- nutrients-3753192-supplementary.pdf
